# Supplementary material for: Dose-Response Mixed Models for Repeated Measures – a New Method for Assessment of Dose-Response
Source: Pharm Res. 2020 Jul 31;37(8):157. doi: 10.1007/s11095-020-02882-0 (PMC7651607; doi:10.1007/s11095-020-02882-0)
Supplement: Supplementary file 5 — (R 14 kb) [file 11095_2020_2882_MOESM5_ESM.r]

## Script to run MMRM, DR-MMRM and DR-EOS

## This example is for a direct time-course of the drug effect
## and a true ED50 of 2 mg

## Load libraries
require(ggplot2)
require(nlme)
require(mvtnorm)
library(dplyr)
library(MCPMod)
library(DoseFinding)

## Conventional MMRM model specification
nform100e <- ~plc + v5*plc5 + v6*plc6 + v7*plc7 + v8*plc8 +v9*plc9 + v10*plc10 + v11*plc11 + v12*plc12 +  
  v4*emax4*dose/(exp(led50)+dose) + 
  v5*emax5*dose/(exp(led50)+dose) + 
  v6*emax6*dose/(exp(led50)+dose) + 
  v7*emax7*dose/(exp(led50)+dose) + 
  v8*emax8*dose/(exp(led50)+dose) + 
  v9*emax9*dose/(exp(led50)+dose) + 
  v10*emax10*dose/(exp(led50)+dose) + 
  v11*emax11*dose/(exp(led50)+dose) + 
  v12*emax12*dose/(exp(led50)+dose)

## Specify model, here re-parameterization with effect at dose = 3 mg instead of emax
nform3 <- ~plc + v5*plc5 + v6*plc6 + v7*plc7 + v8*plc8 +v9*plc9 + v10*plc10 + v11*plc11 + v12*plc12 +
  v4*emax4*dose/(exp(led50)+dose)*(exp(led50)+3)/3 + 
  v5*emax5*dose/(exp(led50)+dose)*(exp(led50)+3)/3 + 
  v6*emax6*dose/(exp(led50)+dose)*(exp(led50)+3)/3 + 
  v7*emax7*dose/(exp(led50)+dose)*(exp(led50)+3)/3 + 
  v8*emax8*dose/(exp(led50)+dose)*(exp(led50)+3)/3 + 
  v9*emax9*dose/(exp(led50)+dose)*(exp(led50)+3)/3 + 
  v10*emax10*dose/(exp(led50)+dose)*(exp(led50)+3)/3 + 
  v11*emax11*dose/(exp(led50)+dose)*(exp(led50)+3)/3 + 
  v12*emax12*dose/(exp(led50)+dose)*(exp(led50)+3)/3

## Specify model, here re-parameterization with effect at dose = 10 mg instead of emax
nform10 <- ~plc + v5*plc5 + v6*plc6 + v7*plc7 + v8*plc8 +v9*plc9 + v10*plc10 + v11*plc11 + v12*plc12 +
  v4*emax4*dose/(exp(led50)+dose)*(exp(led50)+10)/10 + 
  v5*emax5*dose/(exp(led50)+dose)*(exp(led50)+10)/10 + 
  v6*emax6*dose/(exp(led50)+dose)*(exp(led50)+10)/10 + 
  v7*emax7*dose/(exp(led50)+dose)*(exp(led50)+10)/10 + 
  v8*emax8*dose/(exp(led50)+dose)*(exp(led50)+10)/10 + 
  v9*emax9*dose/(exp(led50)+dose)*(exp(led50)+10)/10 + 
  v10*emax10*dose/(exp(led50)+dose)*(exp(led50)+10)/10 + 
  v11*emax11*dose/(exp(led50)+dose)*(exp(led50)+10)/10 + 
  v12*emax12*dose/(exp(led50)+dose)*(exp(led50)+10)/10

## Specify model, here re-parameterization with effect at dose = 30 mg instead of emax
nform30 <- ~plc + v5*plc5 + v6*plc6 + v7*plc7 + v8*plc8 +v9*plc9 + v10*plc10 + v11*plc11 + v12*plc12 +  
  v4*emax4*dose/(exp(led50)+dose)*(exp(led50)+30)/30 + 
  v5*emax5*dose/(exp(led50)+dose)*(exp(led50)+30)/30 + 
  v6*emax6*dose/(exp(led50)+dose)*(exp(led50)+30)/30 + 
  v7*emax7*dose/(exp(led50)+dose)*(exp(led50)+30)/30 + 
  v8*emax8*dose/(exp(led50)+dose)*(exp(led50)+30)/30 + 
  v9*emax9*dose/(exp(led50)+dose)*(exp(led50)+30)/30 + 
  v10*emax10*dose/(exp(led50)+dose)*(exp(led50)+30)/30 + 
  v11*emax11*dose/(exp(led50)+dose)*(exp(led50)+30)/30 + 
  v12*emax12*dose/(exp(led50)+dose)*(exp(led50)+30)/30

## Specify model, here re-parameterization with effect at dose = 100 mg instead of emax
nform100 <- ~plc + v5*plc5 + v6*plc6 + v7*plc7 + v8*plc8 +v9*plc9 + v10*plc10 + v11*plc11 + v12*plc12 +  
  v4*emax4*dose/(exp(led50)+dose)*(exp(led50)+100)/100 + 
  v5*emax5*dose/(exp(led50)+dose)*(exp(led50)+100)/100 + 
  v6*emax6*dose/(exp(led50)+dose)*(exp(led50)+100)/100 + 
  v7*emax7*dose/(exp(led50)+dose)*(exp(led50)+100)/100 + 
  v8*emax8*dose/(exp(led50)+dose)*(exp(led50)+100)/100 + 
  v9*emax9*dose/(exp(led50)+dose)*(exp(led50)+100)/100 + 
  v10*emax10*dose/(exp(led50)+dose)*(exp(led50)+100)/100 + 
  v11*emax11*dose/(exp(led50)+dose)*(exp(led50)+100)/100 + 
  v12*emax12*dose/(exp(led50)+dose)*(exp(led50)+100)/100
  
## Function for creating correltion matrix for AR1
sigmaAR1<-function(rho=0.2,sigma.sd=1,n.vis=12){
  Sigma<-diag(n.vis)
  for(i in 1:n.vis){
    for(j in 1:n.vis){
      Sigma[i,j]<-rho^abs(i-j)
    }
  }
  Sigma*(sigma.sd^2)
}

## Simulation function
sim<-function(rho=0.2,theta=1,sigma.sd=1,n.id=100,c.time=c(-2,-1,0,2,4,6,8,10,12,14,15,16),
              bl.mean=5,bl.sd=1.5,bl.bov=0.7,
              c.dose=c(0,3,10,30,100),ed50=30,
              c.imax=c(0,0,0,-0.6,-0.6,-0.6,-0.6,-0.6,-0.6,-0.6,-0.6,-0.6)){
  
  ## Create data frame with ID and visit column
  df <- data.frame(id=rep(1:(n.id*length(c.dose)),each=length(c.time)),
                   time=rep(c.time,n.id*length(c.dose)),
                   dose=rep(c.dose,each=n.id*length(c.time)),
                   imax=rep(c.imax))
  
  ## Create Sigma matrix
  Sigma <- sigmaAR1(rho=rho,sigma.sd=sigma.sd,n.vis=length(c.time))
  
  ## Add residuals and create y=bl+eps with dose-response
  df <- df %>% ungroup() %>% mutate(eps = as.vector(t(rmvnorm(n = n.id*length(c.dose),sigma=Sigma))))
  
  ## Simulate random intercept (baseline)
  df <- df %>% group_by(id) %>% mutate(ybl = rnorm(1,sd=bl.sd),
                                       blbov = rnorm(1,sd=bl.bov))
  
  ## Create CFB directly
  df <- df %>% mutate(dr.eff = (imax)*(dose)/((dose)+(ed50)),
                      cfb = ifelse(time>0,
                                   blbov + eps + dr.eff,
                                   eps),
                      y = cfb + bl.mean + ybl)
  
  ## Add baseline column as mean of first three observations
  ## Add end of study (eos) as mean of three last observations
  df <- df %>% group_by(id) %>% mutate(bl = mean(y[time<=0]),
                                       eos = mean(y[time>=14]))
  
  ## Add centralized baseline covariate (Cbl)
  df <- df %>% ungroup() %>% mutate(Cbl = bl - mean(bl))
  
  ## Return data frame
  df
}

## Number of studies to simulate
nstuds <- 1

## Baseline mean
bl.mean <- 5 

## Baseline BOV
bl.bov <- 0.3 

## Sigma
sigma.sd <- 0.4898

## Baseline SD
bl.sd <- sqrt((1.35^2)-(sigma.sd^2)-(bl.bov^2))

## Maximal effect
delta.est <- log(0.6) 

## Compute the number of individuals needed for 95% power at 5% significance level
n.id <- round(power.t.test(n=NULL,delta=delta.est, 
			  sd=sqrt(sigma.sd^2+bl.bov^2),
			  sig.level = 0.05, power=0.95)$n) 

## Dose vector
c.dose <- c(0,3,10,30,100)

## Time vector
c.time <- c(-2,-1,0,2,4,6,8,10,12,14,15,16)

## Direct effect vector
dir.eff <- c(0,0,0,1,1,1,1,1,1,1,1,1)

## Linear effect vector
lin.eff <- ifelse(c.time>0,c.time*1/16,0)

## Exponential decline vector
exp.eff <- ifelse(c.time>0,(1-exp(-log(2)/1.75*c.time)),0)

## Emax-like effect vector
emax.eff <- ifelse(c.time>0,1.06*c.time^1.5/(c.time^1.5+4),0)

## Start estimation, this example a direct effect and ED50 = 2 mg
for(p.imax in c("direct")){
  for (ed50i in c(2)){
    for (i in 1:nstuds){
      
      ## Set ED50
      ed50 <- ed50i 
      
      ## Use direct drug effect vector
      c.imax <- dir.eff

      ## Set the Emax
      emax.i <- delta.est*(100+ed50)/100 
      
      ## Simulate data
      df <- sim(sigma.sd = sigma.sd, n.id = n.id, c.time = c.time, 
                bl.mean=bl.mean, bl.sd = bl.sd, bl.bov = bl.bov, 
                c.dose = c.dose, ed50 = ed50, c.imax = c.imax*emax.i)
      
      ## Estimate conventional MMRM with AR1 correlation of residuals
      m0 <- try(lme(cfb ~ factor(time)*Cbl+factor(time)*factor(dose)-factor(dose), 
                data=subset(df,time>1), 
                na.action=na.omit, 
                method="REML", 
                random=~1|id, 
                correlation=corAR1(form=~1|id), 
                control=lmeControl(msMaxIter = 200)))
       
       ## Add contrasts for the time (1/0 columns) to the simulated data
       cm1 <- data.frame(model.matrix(~factor(time)-1,data=df))
       names(cm1) <- c("v1","v2","v3","v4","v5","v6","v7","v8","v9","v10","v11","v12")
       df2 <- cbind(data.frame(df),cm1)
      
       ## Use deriv() to construct function
       ## One for each specified model
       nfun3  <- deriv(nform3,namevec=c("plc","plc5","plc6","plc7","plc8","plc9","plc10","plc11","plc12",
                                        "emax4","emax5","emax6","emax7","emax8","emax9","emax10","emax11","emax12",
                                        "led50"),
                      function.arg=c("v4","v5","v6","v7","v8","v9","v10","v11","v12",
                                     "plc","plc5","plc6","plc7","plc8","plc9","plc10","plc11","plc12",
                                     "emax4","emax5","emax6","emax7","emax8","emax9","emax10","emax11","emax12",
                                     "dose","led50"))
      
       nfun10 <- deriv(nform10,namevec=c("plc","plc5","plc6","plc7","plc8","plc9","plc10","plc11","plc12",
                                        "emax4","emax5","emax6","emax7","emax8","emax9","emax10","emax11","emax12",
                                        "led50"),
                      function.arg=c("v4","v5","v6","v7","v8","v9","v10","v11","v12",
                                     "plc","plc5","plc6","plc7","plc8","plc9","plc10","plc11","plc12",
                                     "emax4","emax5","emax6","emax7","emax8","emax9","emax10","emax11","emax12",
                                     "dose","led50"))
      
       nfun30 <- deriv(nform30,namevec=c("plc","plc5","plc6","plc7","plc8","plc9","plc10","plc11","plc12",
                                        "emax4","emax5","emax6","emax7","emax8","emax9","emax10","emax11","emax12",
                                        "led50"),
                      function.arg=c("v4","v5","v6","v7","v8","v9","v10","v11","v12",
                                     "plc","plc5","plc6","plc7","plc8","plc9","plc10","plc11","plc12",
                                     "emax4","emax5","emax6","emax7","emax8","emax9","emax10","emax11","emax12",
                                     "dose","led50"))
      
       nfun100 <- deriv(nform100,namevec=c("plc","plc5","plc6","plc7","plc8","plc9","plc10","plc11","plc12",
                                          "emax4","emax5","emax6","emax7","emax8","emax9","emax10","emax11","emax12",
                                          "led50"),
                       function.arg=c("v4","v5","v6","v7","v8","v9","v10","v11","v12",
                                      "plc","plc5","plc6","plc7","plc8","plc9","plc10","plc11","plc12",
                                      "emax4","emax5","emax6","emax7","emax8","emax9","emax10","emax11","emax12",
                                      "dose","led50"))

       ## Initial parameter estimates
       startvec <- c(plc = 0, plc5 = 0, plc6 = 0, plc7 = 0, 
                    plc8 = 0, plc9 = 0, plc10 = 0, plc11 = 0, plc12 = 0,
                    emax4 = -0.5, emax5 = -0.5, emax6 = -0.5, 
                    emax7 = -0.5, emax8 = -0.5, emax9 = -0.6, 
                    emax10 = -0.6, emax11 = -0.6, emax12 = -0.6,
                    led50=log(ed50i))
                    
       ## Fit MMRM with dose response: DR-MMRM with AR1 correlation of residuals
       ## The 4 dose arms are each fit separately to get the SD easier
       m3  <- try(nlme(cfb ~ nfun3(v4,v5,v6,v7,v8,v9,v10,v11,v12,
                                       plc,plc5,plc6,plc7,plc8,plc9,plc10,plc11,plc12,
                                       emax4,emax5,emax6,emax7,emax8,emax9,emax10,emax11,emax12,
                                       dose,led50),
                          data = subset(df2,time>1),
                          fixed = plc+plc5+plc6+plc7+plc8+plc9+plc10+plc11+plc12+
                            emax4+emax5+emax6+emax7+emax8+emax9+emax10+emax11+emax12+
                            led50 ~ 1,
                          random = plc ~ 1|id,
                          correlation=corAR1(,form=~1|id), 
                          control = nlmeControl(pnlsTol = 0.5, msVerbose = F),
                          start = startvec))

        m10 <- try(nlme(cfb ~ nfun10(v4,v5,v6,v7,v8,v9,v10,v11,v12,
                                   plc,plc5,plc6,plc7,plc8,plc9,plc10,plc11,plc12,
                                   emax4,emax5,emax6,emax7,emax8,emax9,emax10,emax11,emax12,
                                   dose,led50),
                      data = subset(df2,time>1),
                      fixed = plc+plc5+plc6+plc7+plc8+plc9+plc10+plc11+plc12+
                        emax4+emax5+emax6+emax7+emax8+emax9+emax10+emax11+emax12+
                        led50 ~ 1,
                      random = plc ~ 1|id,
                      correlation=corAR1(,form=~1|id), 
                      control = nlmeControl(pnlsTol = 0.5, msVerbose = F),
                      start = startvec))

        m30 <- try(nlme(cfb ~ nfun30(v4,v5,v6,v7,v8,v9,v10,v11,v12,
                                 plc,plc5,plc6,plc7,plc8,plc9,plc10,plc11,plc12,
                                 emax4,emax5,emax6,emax7,emax8,emax9,emax10,emax11,emax12,
                                 dose,led50),
                    data = subset(df2,time>1),
                    fixed = plc+plc5+plc6+plc7+plc8+plc9+plc10+plc11+plc12+
                      emax4+emax5+emax6+emax7+emax8+emax9+emax10+emax11+emax12+
                      led50 ~ 1,            
                    random = plc ~ 1|id,
                    correlation=corAR1(,form=~1|id), 
                    control = nlmeControl(pnlsTol = 0.5, msVerbose = F),
                    start = startvec))

        m100 <- try(nlme(cfb ~ nfun100(v4,v5,v6,v7,v8,v9,v10,v11,v12,
                                     plc,plc5,plc6,plc7,plc8,plc9,plc10,plc11,plc12,
                                     emax4,emax5,emax6,emax7,emax8,emax9,emax10,emax11,emax12,
                                     dose,led50),
                       data = subset(df2,time>1),
                       fixed = plc+plc5+plc6+plc7+plc8+plc9+plc10+plc11+plc12+
                         emax4+emax5+emax6+emax7+emax8+emax9+emax10+emax11+emax12+
                         led50 ~ 1,
                       random = plc ~ 1|id,
                       correlation=corAR1(,form=~1|id), 
                       control = nlmeControl(pnlsTol = 0.5, msVerbose = F),
                       start = startvec))
      
      ## Fit dose response at only end-of-study: DR-EOS
      ## Estimate DR model, assuming the baseline value is in separate column "bl", 
      ## and "cfb" is the change from baseline
      ## This will fit the model including intercept = placebo and response = e0
      m0_eos <- try(fitMod(dose, cfb, data = subset(df2, time==max(time)), 
                           addCovars = ~bl, model="emax", bnds = c(0.001,10000)))
                           
    	## Use predict to get predictions at doses with an SE estimate
    	p0 <- predict(m0_eos, doseSeq=c.dose, predType="effect-curve", se.fit=TRUE)
    	
    	## Make 95% confidence intervals for each dose
    	## Also retrieve the E0, Emax and ED50 parameters
    	d <- data.frame(dose=c.dose, pred=p0$fit, se=p0$se.fit)
    	d$low <- with(d, pred-1.96*se)
    	d$upp <- with(d, pred+1.96*se)
    	d$e0 <- m0_eos$coefs[1]
    	d$eMax <- m0_eos$coefs[2]
    	d$ed50est <- m0_eos$coefs[3]
    	
    	## Placebo-adjusted estimates for conventional MMRM
    	d0 <- data.frame(summary(m0)$tTable)
    	
    	## Placebo-adjusted estimates for DR-MMRM
    	d3 <- data.frame(summary(m3)$tTable)
    	d10 <- data.frame(summary(m10)$tTable)
    	d30 <- data.frame(summary(m30)$tTable)
    	d100 <- data.frame(summary(m100)$tTable)
    	}
    }
}
